# Supplementary material for: FlhG Cooperates With the Cell Cycle Regulator GpsB to Confine Peritrichous Flagella in B. subtilis
Source: Mol Microbiol. 2025 May 19;124(2):131–40. doi: 10.1111/mmi.15375 (PMC12327844; doi:10.1111/mmi.15375)
Supplement: Supplementary file 1 — Table S1. [file MMI-124-131-s001.xlsx]

## Sheet: Legend
Legend		Descriptions
Cell division		Accession	Uniprot accession number
Cell shape		Gene (Protein)	gene name with Protein description
Cell wall		Function	General function of Protein
Metabolism		MW	Molecular weight in kDa
Motility		Unique peptides	Number of unique peptides found
Protein folding		PSMs	Peptide spectrum matches
Transcription		Fold change	Ratio of PSM of Protein found in elution divided by PSM of the GST control. Up means the Protein was not found in the GST-control.
Translation
Transporter
Unknown
Other

## Sheet: GST control
Accession	Gene (Protein)	Function	MW	Unique peptides	PSMs		Legend
P37869	eno (Enolase)	Metabolism (glycolysis)	46.6	28	51		Cell division
P16263	odhB (dihydrolipoyllysine-residue succinyltransferase component of 2-oxoglutarate dehydrogenase complex)	Metabolism (TCA cycle)	57.4	25	48		Cell shape
P28598	groL (60kDa Chaperonin)	Protein folding	57.25	24	46		Cell wall
P02394	rplL (50S ribosomal L7)	Translation	12.61	20	66		Metabolism
P12877	rplE (50S ribosomal Protein)	Translation	20.1	18	73		Motility
Q04747	srfAB (surfactin synthase subunit 2)	Metabolism (antibiotic)	400.7	18	43		Protein folding
P42919	rplB (50S ribosomal L2)	Translation	30.18	17	35		Transcription
Q06797	rplA (50S ribosomal Protein)	Translation	25	16	41		Translation
P46898	rplF (50S ribosomal Protein)	Translation	19.37	16	35		Transporter
P54716	glvA (Maltose-6'-phosphate glucosidase)	Metabolism (Carbon)	50.5	15	31		Unknown
Q06796	rplK (50S ribosomal Protein)	Translation	14.9	15	45		Other
P37870	rpoB (DNA-directed RNA polymerase subunit beta)	Transcription	133.6	15	22
P27206	srfAA (Surfactin synthase subunit 1)	Metabolism (antibiotic)	401.9	14	34
P21883	pdhC (dihydrolipoyllysine-residue acetyltransferase component of dehydrogenase complex)	Metabolism (TCA cycle)	47.38	13	17
P42921	rplD (50S ribosomal Protein)	Translation	22.4	13	41
P21468	rpsF (30S ribosomal Protein)	Translation	11.1	13	44
P19946	rplO (50S ribosomal Protein)	Translation	15.4	12	32
P24141	oppA (oligopeptide-binding Protein)	Transporter (uptake of peptides)	61.5	11	18
P39634	rocA (3-hydroxy-1-pyrroline-5-carboxylate dehydrogenase)	Metabolism (amino acids)	56.3	11	17
P42923	rplJ (50S ribosomal Protein)	Translation	18.1	11	22
P21469	rpsG (30S ribosomal Protein)	Translation	17.9	11	29
P21471	rpsJ (30S ribosomal Protein)	Translation	11.7	11	29
P33166	tuf (Elongation factor Tu)	Translation	43.43	11	15
P37809	atpD (ATP synthase subunit beta)	Metabolism (ATP synthesis)	51.4	10	12
P02968	hag (flagellin)	Motility / Chemotaxis	32.6	10	23
P21466	rpsD (30S ribosomal Protein)	Translation	22.8	10	15
P37808	atpA (ATP synthase subunit alpha)	Metabolism (ATP synthesis)	54.6	9	10
P80868	fusA (elongation factor G)	Translation	76.6	9	11
P21881	pdhA (pyruvate dehydrogenase E1 component subunit alpha)	Metabolism (TCA cycle)	41.5	9	17
P80698	tig (Trigger factor)	Protein folding	47	9	19
P17820	Dnak (chaperone Protein)	Protein folding	66	8	12
P21882	pdhB (pyruvate dehydrogenase E1 component subunit beta)	Metabolism (TCA cycle)	35.5	8	13
P21465	rpsC (30S ribosomal Protein)	Translation	24.3	8	17
P21467	rpsE (30S ribosomal Protein)	Translation	17.6	8	31
P12879	rpsH (30S ribosomal Protein)	Translation	14.9	8	27
P04969	rpsK (30S ribosomal Protein S11)	Translation	13.9	8	13
P80886	sucC (succinate--coA ligase)	Metabolism (TCA cycle)	41.3	8	12
P80861	ndh, yjlD (NADH dehydrogenase- like Protein)	Metabolism (Respiration)	41.9	7	9
P80885	pyk (Pyruvate kinase)	Cell shape, Glycolysis	62.1	7	7
P05657	rpmA (50S ribosomal Protein L27)	Translation	10.4	7	13
P37871	rpoC (DNA-directed RNA polymerase subunit beta')	Transcription	134.2	7	8
P45694	tkt (Transketolase)	Metabolism (Carbon)	72.3	7	9
P09339	citB (Aconitate hydratase A)	Metabolism (TCA cycle)	99.3	6	7
O06491	gatA (Glutamyl-tRNA(Gln) amidotransferase subunit A)	Translation	52.6	6	9
O06989	mdxE (Maltodextrin-binding Protein)	Metabolism (Carbon)	45.6	6	14
P17922	pheT (Phenylalanine--tRNA ligase beta subunit)	Translation	87.9	6	8
P94356	yxkC (Uncharacterized Protein)	Unknown	19.4	6	10
P54420	asnB (asparagine synthetase 1)	Metabolism (amino acids)	72.6	5	7
P50866	clpX (ATP-dependent Clp protease ATP-binding subunit)	Protein degradation	46.3	5	7
P12425	glnA (glutamine synthetase)	Metabolism (amino acids)	50.2	5	10
P49814	mdh (Malate dehydrogenase)	Metabolism (TCA cycle)	33.6	5	8
P24327	prsA (Foldase Protein)	Protein secretion	32.5	5	7
P20429	rpoA (DNA-directed RNA polymerase subunit alpha)	Transcription	34.8	5	5
P21464	rpsB (30S ribosomal Protein)	Translation	28	5	15
P21472	rpsL (30S ribosomal Protein)	Translation	15.2	5	10
P54466	yqfA (UPF0365 Protein)	Membrane dynamics	35.6	5	6
P37942	bkdB (Lipoamide acyltransferase component of branched-chain alpha-keto acid dehydrogenase complex)	Metabolism (amino acids)	45.8	4	4
P37571	clpC (negative regulator of genetic competence)	Protein degradation	90.1	4	5
P13243	fbaA (probable fructose-biphosphate aldolase)	Metabolism (glycolysis)	30.4	4	7
P39751	mbl (MreB-like Protein)	Cell shape	35.8	4	5
P94391	putC (1-pyrroline-5-carboxylate dehydrogenase)	Metabolism (amino acids)	56.32	4	5
P21474	rpsP (30S ribosomal Protein)	Translation	10.1	4	8
P54457	rsfs (Ribosomal silencing factor)	Translation	13.3	4	6
O31550	acoC (Dihydrolipoyllysine-residue acetyltransferase component of acetoin cleaving system)	Metabolism (Carbon)	42.9	3	3
P80643	acpA (acyl carrier Protein)	Metabolism (Lipids)	8.6	3	8
Q08352	ald (Alanine dehydrogenase)	Metabolism (amino acids)	39.5	3	4
P71021	divIVA (septum site-determining Protein)	Cell division	19.3	3	4
P24073	fliY (Flagellar motor switch phosphatase)	Movement and Chemotaxis	41	3	3
P28599	groS (10kDa chaperonin)	Protein folding	10.2	3	5
P50735	gudB (Cryptic catabolic NAD-specific glutamate dehydrogenase)	Metabolism (amino acids)	47.3	3	3
P08821	hupA (DNA-binding protein HU)	DNA replication, packing	9.9	3	5
P39126	icd (Isocitrate dehydrogenase)	Metabolism (TCA cycle)	46.4	3	3
O31777	kbl (8-amino-7-oxononanoate synthase)	Metabolism (amino acids)	43.3	3	3
P23129	odhA (2-oxoglutarate dehydrogenase E1 component)	Metabolism (TCA cycle)	106.2	3	3
P37527	pdxS (Pyridoxal 5'-phosphate synthase subunit)	Metabolism (Carbon)	31.6	3	5
P55179	pepT (peptidase T)	Metabolism (utilization of peptides)	45.5	3	5
P39646	pta (Phosphate acetyltransferase)	Metabolism (Carbon)	34.8	3	3
P80885	pyk (Pyruvate kinase)	Cell shape, Glycolysis	62.1	3	3
Q45493	rnjA (Ribonuclease J1)	RNA processing	61.5	3	3
P14577	rplP (50S ribosomal protein)	Translation	16.2	3	3
P26908	rplU (50S ribosomal protein L21)	Translation	11.3	3	3
Q08787	srfAC (surfactin synthase subunit 3)	Metabolism, antibiotic synthesis	143	3	3
P80865	sucD (Succinate--CoA ligase)	Metabolism (TCA cycle)	31.4	3	3
P27876	tpiA (Triosephosphate isomerase)	Metabolism (glycolysis)	27	3	3
P80875	yceD (General stress protein 16U)	Stress protein	20.6	3	3
P54617	ydjF (Phage shock protein A homolog)	Membrane protection	25.1	3	3
P38494	ypfD (30S ribosomal protein S1 homolog)	Unknown	42.4	3	6
P28368	yvyD (Ribosome hibernation promotion factor)	Coping with stress	22	3	3
P39120	citZ (citrate synthase 2)	Metabolism (TCA cycle)	41.7	2	4
P39778	clpP (ATP-dependent Clp protease ATPase subunit)	Protein degradation	52.6	2	2
P32081	cspD (Cold shock protein)	Transcription	7.2	2	2
P40409	feuA (Iron-uptake system-binding protein)	Transporter (iron, siderophore)	35.1	2	2
P07343	fumC (Fumarat hydratase class II)	Metabolism (TCA cycle)	50.5	2	3
O30509	gatB (Aspartyl/glutamyl-tRNA(Asn/Gln) amidotransferase subunit B)	Translation	53.5	2	2
P18158	glpD (aerobic glycerol-3-phosphate dehydrogenase)	Metabolism (carbon)	62.5	2	2
P22250	gltX (Glutamate--tRNA ligae)	Translation	55.7	2	2
Q05852	gtaB (UTP--glucose-1-phosphate uridylyltransferase)	Cell wall (synthesis)	33	2	5
O07621	hemAT (Heme-based aerotactic transducer)	Movement and Chemotaxis	48.7	2	4
P17889	infB (Translation initiation factor IF-2)	Translation	78.6	2	2
Q02115	lytR (Transcriptional regulator )	Cell wall synthesis	34.6	2	2
P39215	mcpA (Methyl-accepting Chemotaxis protein)	Chemotaxis	71.9	2	2
P54576	mcpC (Methyl-accepting Chemotaxis protein)	Chemotaxis	72	2	2
P54476	nfo (probable endonuclease 4)	information processing	33	2	2
P21880	pdhD (Dihydrolipoyl dehydrogenase)	Metabolism (TCA cycle)	49.7	2	2
P39793	ponA (Penicillin-binding protein 1A/1B)	Cell division, shape	99.5	2	2
P37487	ppaC (Manganese-dependent inorganic pyrophosphatase)	Metabolism (Phosphate)	33.8	2	2
P14193	prs (Ribose-phosphate pyrophosphokinase)	Metabolism (amino acids)	34.8	2	3
P08838	ptsI (phosphoenolpyruvate-protein phosphotransferase)	Transporter	63	2	4
O31749	pyrH (Uridylate kinase)	Metabolism (biosynthesis of nucleotides)	26.1	2	2
P46899	rplR (50S ribosomal protein L18)	Translation	13	2	2
P12873	rpmC (50S ribosomal protein)	Translation	7.7	2	2
P21470	rpsI (30S ribosomal protein)	Translation	14.3	2	2
P21473	rpsO (30S ribosomal protein)	Translation	10.6	2	4
P35136	serA (D-3-phosphoglycerate dehydrogenase)	Metabolism (amino acids)	57.1	2	3
P39149	upp (Uracil phosphoribosyltransferase)	Metabolism (nucleotide)	23	2	2
O34833	yceH (uncharacterized protein)	Unknown	41.6	2	2
O07631	ylaG (GTP binding protein TypA)	Translation	68.3	2	2
O34943	ytpR (Putative tRNA-binding protein )	Unknown	21.7	2	2
O05268	yumC (Ferredoxin--NADP reductase 2)	Metabolism (ATP synthesis)	36.8	2	3

## Sheet: Elution
Accession	Gene (Protein)	Function	MW	Unique peptides	PSMs	Fold change		Legend
P54547	zwf (Glucose-6-phosphate-dehydrogenase)	Carbon Metabolism	55.5	65	113	up		Cell division
P80880	trxB (Thioredoxin reductase)	Metabolism	34.36	55	109	up		Cell shape
P28598	groL (60kDa Chaperonin)	Protein folding	57.25	53	85	up		Cell wall
P40742	flhG (flagellum site determining protein)	Motility / flagella positioning	33.01	24	51	up		Metabolism
P02394	rplL (50S ribosomal L7)	Translation	12.61	23	43	0.651515		Motility
Q04747	srfAB (surfactin synthase)	Metabolism, antibiotic synthesis	400.86	23	43	up		Protein folding
P42919	rplB (50S ribosomal L2)	Translation	30.18	22	28	0.8		Transcription
P27206	srfAA (Surfactin synthase subunit 1)	Metabolism, antibiotic synthesis	401.86	20	40	up		Translation
P33166	tuf (Elongation factor Tu)	Translation	43.43	20	29	1.93333		Transporter
P46898	rplF (50S ribosomal protein)	Translation	19.37	19	27	up		Unknown
P17820	Dnak (chaperone protein)	Protein folding	66	17	18	1.5		Other
P21883	pdhC (dihydrolipoyllysine-residue acetyltransferase component of dehydrogenase complex)	Metabolism (TCA cycle)	47.38	17	23	1.35294
P12877	rplE (50S ribosomal protein)	Translation	20.1	16	26	0.356164
P80868	fusA (elongation factor G)	Translation	76.6	13	14	1.27273
P21882	pdhB (pyruvate dehydrogenase E1 component subunit beta)	Metabolism (TCA cycle)	35.5	13	18	1.38462
Q06797	rplA (50S ribosomal protein)	Translation	25	13	19	0.463415
P37869	eno (Enolase)	Metabolism (glycolysis)	46.6	12	16	0.313725
P02968	hag (flagellin)	Motility / Chemotaxis	32.6	12	14	0.608696
P42923	rplJ (50S ribosomal protein)	Translation	18.1	12	15	0.681818
P19946	rplO (50S ribosomal protein)	Translation	15.4	12	20	0.625
P23129	odhA (2-oxoglutarate dehydrogenase E1 component)	Metabolism (TCA cycle)	106.2	11	11	3.66667
P21466	rpsD (30S ribosomal protein)	Translation	22.8	11	11	up
O34660	dhaS (putative aldehyde dehydrogenase)	Unknown	53.8	10	14	up
P21881	pdhA (pyruvate dehydrogenase E1 component subunit alpha)	Metabolism (TCA cycle)	41.5	10	11	0.647059
P46899	rplR (50S ribosomal protein)	Translation	13	10	14	0.191781
P80698	tig (Trigger factor)	Protein folding	47	10	11	0.578947
P16263	odhB (dihydrolipoyllysine-residue succinyltransferase component of 2-oxoglutarate dehydrogenase complex)	Metabolism (TCA cycle)	46	9	14	0.291667
P80886	sucC (succinate--coA ligase)	Metabolism (TCA cycle)	41.3	9	10	0.833333
P54420	asnB (asparagine synthetase 1)	Metabolism (amino acids)	72.6	8	14	2
P37809	atpD (ATP synthase subunit beta)	Metabolism (ATP synthesis)	51.4	8	9	0.75
P71021	divIVA (septum site-determining protein)	Cell division	19.3	8	12	3
P42921	rplD (50S ribosomal protein)	Translation	22.4	8	14	0.341463
P21468	rpsF (30S ribosomal protein)	Translation	11.1	8	12	0.272727
P21473	rpsO (30S ribosomal protein)	Translation	10.6	8	10	2.5
P17631	dnaJ (chaperone protein)	Protein folding	41	7	7	up
P09124	gapA (glyceraldehyde-3-phosphate dehydrogenase 1)	Metabolism (glycolysis)	35.8	7	8	up
Q05852	gtaB (UTP--glucose-1-phosphate uridylyltransferase)	Cell wall (synthesis)	33	7	11	2.2
P80861	ndh, yjlD (NADH dehydrogenase- like protein)	Metabolism (Respiration)	41.9	7	7	0.777778
P55179	pepT (peptidase T)	Metabolism (utilization of peptides)	45.5	7	8	1.6
P50849	pnp (Polyribonucleotide nucleotidyltransferase)	DNA repair	77.4	7	7	up
Q45493	rnjA (Ribonuclease J1)	RNA processing	61.5	7	8	2.66667
P20429	rpoA (DNA-directed RNA polymerase subunit alpha)	Transcription	34.8	7	8	1.6
P21469	rpsG (30S ribosomal protein)	Translation	17.9	7	12	0.413793
P12879	rpsH (30S ribosomal protein)	Translation	14.9	7	8	0.296296
P37808	atpA (ATP synthase subunit alpha)	Metabolism (ATP synthesis)	54.6	6	8	0.8
P18158	glpD (aerobic glycerol-3-phosphate dehydrogenase)	Metabolism (carbon)	62.5	6	7	3.5
P18157	glpK (glycerol kinase)	Metabolism (carbon)	55	6	7	up
P24141	oppA (oligopeptide-binding protein)	Transporter (uptake of peptides)	61.5	6	6	0.333333
P13242	pyrG (CTP synthase)	Metabolism (biosynthesis of nucleotides)	59.7	6	7	up
P70974	rplM (50S ribosomal protein)	Translation	16.4	6	8	up
P37870	rpoB (DNA-directed RNA polymerase subunit beta)	Transcription	133.6	6	7	0.318182
P21467	rpsE (30S ribosomal protein)	Translation	17.6	6	10	0.322581
P21471	rpsJ (30S ribosomal protein)	Translation	11.7	6	7	0.241379
O31689	ykvY (putative dipeptidase)	Metabolism (utilization of peptides)	40.3	6	9	up
P37877	ackA (acetate kinase)	Metabolism (overflow)	43.1	5	5	up
P37571	clpC (negative regulator of genetic competence)	protein degradation	90.1	5	8	1.6
P13243	fbaA (probable fructose-biphosphate aldolase)	Metabolism (glycolysis)	30.4	5	5	0.714286
P40409	feuA (Iron-uptake system-binding protein)	Transporter (iron, siderophore)	35.1	5	6	3
P70965	murAA (UDP-N-acetylglucosamine 1-carboxyvinyltransferase)	Cell wall synthesis	46.7	5	5	up
P21880	pdhD (Dihydrolipoyl dehydrogenase)	Metabolism (TCA cycle)	49.7	5	5	0.384615
P24327	prsA (Foldase protein)	protein secretion	32.5	5	7	1
Q06796	rplK (50S ribosomal protein)	Translation	14.9	5	9	0.2
P14577	rplP (50S ribosomal protein)	Translation	16.2	5	7	2.33333
P21464	rpsB (30S ribosomal protein)	Translation	28	5	5	0.333333
O32164	sufS (Cysteine desulfurase)	Metabolism (Iron)	44.9	5	5	up
O31605	yjbG (Oligoendopeptidase F homolog)	Protein degradation	77	5	5	up
O34633	yjlC (uncharacterized protein)	Unknown	15.6	5	5	up
P28599	groS (10kDa chaperonin)	Protein folding	10.2	4	7	1.4
P37949	lepA (elongation factor 4)	Translation	68.5	4	7	up
P71018	plsX (Phosphate acetyltransferase)	Cell division (Biosynthesis of fatty acids)	35.7	4	5	up
P08838	ptsI (phosphoenolpyruvate-protein phosphotransferase)	Transporter	63	4	6	1.5
P80885	pyk (Pyruvate kinase)	Cell shape, Glycolysis	62.1	4	4	0.571429
P16971	recA	DNA repair	38	4	5	up
P37871	rpoC (DNA-directed RNA polymerase subunit beta')	Transcription	134.2	4	6	0.75
P21465	rpsC (30S ribosomal protein)	Translation	24.3	4	5	0.294118
P21470	rpsI (30S ribosomal protein)	Translation	14.3	4	8	4
P38494	ypfD (30S ribosomal protein S1 homolog)	Unknown	42.4	4	4	0.666667
P31847	ypuA (uncharacterized protein)	Unknown	31.3	4	5	up
P80239	ahpC (Alkyl hydroperoxide reductase)	Coping with stress (peroxide stress)	20.6	3	6	up
P29072	cheA (Chemotaxis protein)	Chemotaxis	74.8	3	3	up
P80244	clpP (ATP-dependent Clp protease proteolytic subunit)	Protein degradation	21.7	3	3	1.5
P50866	clpX (ATP-dependent Clp protease ATP-binding subunit)	Protein degradation	46.3	3	4	0.571429
P23446	flgG (Flagellar basal-body rod protein)	Movement and Chemotaxis	27.4	3	3	up
P23448	fliG (flagellar motor switch protein)	Movement and Chemotaxis	38.2	3	3	up
P24073	fliY (Flagellar motor switch phosphatase)	Movement and Chemotaxis	41	3	3	1
P28264	ftsA (Cell division protein)	Cell division	48.2	3	3	up
O06491	gatA (Glutamyl-tRNA(Gln) amidotransferase subunit A)	Translation	52.6	3	3	0.333333
P94535	glcD (Glycolate oxidase subunit)	Unknown	50.9	3	3	up
P12425	glnA (glutamine synthetase)	Metabolism (amino acids)	50.2	3	3	0.3
P80859	gndA (6-phosphogluconate dehydrogenase, NADP(+)-dependent, decarboxylating)	Metabolism (Pentose phosphate pathway)	51.7	3	3	up
P21879	guaB (Inosine-5'-monophosphate dehydrogenase)	Metabolism (biosynthesis of nucleotides)	53	3	5	up
P50735	gudB (Cryptic catabolic NAD-specific glutamate dehydrogenase)	Metabolism (amino acids)	47.3	3	3	1
P39751	mbl (MreB-like protein)	Cell shape	35.8	3	3	0.6
P20964	obg (GTPase)	Translation	47.7	3	3	up
P37527	pdxS (Pyridoxal 5'-phosphate synthase subunit)	Metabolism (Carbon)	31.6	3	3	0.6
O34529	pfkA (ATP-dependent 6-phosphofructokinase)	Metabolism (glycolysis)	34.2	3	3	up
P20166	ptsG (PTS system glucose-specific EIICBA component)	Glucose Transport	75.5	3	4	up
P25994	pyrAB (Carbamoyl-phosphate synthase pyrimidine-specific large chain)	Metabolism (biosynthesis of nucleotides)	117.6	3	3	up
P20277	rplQ (50S ribosomal protein)	Translation	13.7	3	3	up
P19947	rpmD (50S ribosomal protein)	Translation	6.6	3	4	up
P21474	rpsP (30S ribosomal protein)	Translation	10.1	3	3	0.375
P21476	rpsS (30S ribosomal protein)	Translation	10.6	3	4	up
P50863	salA (Iron-sulfur cluster carrier protein)	Regulation of gene expression	38.6	3	5	up
P27876	tpiA (Triosephosphate isomerase)	Metabolism (glycolysis)	27	3	3	1
P45913	yqaP (Uncharacterized protein)	Unknown	34.8	3	3	up
O32041	yrvJ (Putative N-acetylmuramoyl-L-alanine amidase)	Cell wall	55.5	3	4	up
P54941	yxeB (Iron(3+)-hydroxamate-binding protein)	Transporter (iron, siderophore)	35.5	3	4	up
O34526	alaS (Alanine--tRNA ligase)	Translation	97.2	2	2	up
P42061	appA (Oligopeptide-binding protein)	Unknown	61.9	2	2	up
P37814	atpF (ATP synthase subunit b)	Metabolism (ATP synthesis)	19.2	2	2	up
O34788	bdhA ((R,R)-butanediol dehydrogenase)	Metabolism (overflow)	37.3	2	2	up
P39802	cheW (Chemotaxis protein)	Chemotaxis	17.5	2	3	up
P51777	cspD (Cold shock protein)	Transcription	7.3	2	3	1.5
P13800	degU (Transcriptional regulatory protein)	Regulation of gene expression	25.9	2	2	up
P39596	efeM, efeO (Probable iron uptake system component)	Transporter (iron, siderophore)	42.8	2	2	up
O34894	ezrA (Septation ring formation regulator)	Cell division	65	2	2	up
P0CI74	gpsB (Cell cycle protein)	Cell division, elongation	11.6	2	2	up
P05652	gyrB (DNA gyrase subunit B)	DNA replication, Transcription	71.5	2	2	up
O07513	hit (Protein hit)	Cell cycle regulation	16.3	2	2	up
P46208	htpG (Chaperone protein)	Protein folding	72.2	2	4	up
P08821	hupA (DNA-binding protein HU)	DNA replication, packing	9.9	2	2	0.4
P17889	infB (Translation initiation factor IF-2)	Translation	78.6	2	2	1
P55872	infC (Translation initiation factor IF-3)	Translation	19.7	2	2	up
Q02115	lytR (Transcriptional regulator )	Cell wall synthesis	34.6	2	2	1
P45868	maeA (Probable NAD-dependent malic enzyme 2)	Metabolism (Carbon)	64.1	2	3	up
P39214	mcpA (Methyl-accepting Chemotaxis protein)	Chemotaxis	72.3	2	3	1.5
P49814	mdh (Malate dehydrogenase)	Metabolism (TCA cycle)	33.6	2	2	0.25
O32028	mtnN (5'-methylthioadenosine/S-adenosylhomocysteine nucleosidase)	Metabolism (amino acids)	25.2	2	2	up
P46343	phoH (PhoH-like protein)	Unknown	35.5	2	3	up
P39793	ponA (Penicillin-binding protein 1A/1B)	Cell division, shape	99.5	2	2	1
P14193	prs (Ribose-phosphate pyrophosphokinase)	Metabolism (amino acids)	34.8	2	2	0.666667
P12042	purL (Phosphoribosylformylglycinamidine synthase subunit)	Metabolism (biosynthesis of nucleotides)	80.3	2	3	up
O31749	pyrH (Uridylate kinase)	Metabolism (biosynthesis of nucleotides)	26.1	2	3	1.5
P39765	pyrR (Bifunctional protein)	Metabolism (biosynthesis of nucleotides)	20.3	2	2	up
P42920	rplC (50S ribosomal protein L3)	Translation	22.7	2	2	up
P55873	rplT (50S ribosomal protein L20)	Translation	13.6	2	2	up
P42060	rplV (50S ribosomal protein L22)	Translation	12.5	2	2	up
P12873	rpmC (50S ribosomal protein)	Translation	7.7	2	2	1
P04969	rpsK (30S ribosomal protein S11)	Translation	13.9	2	2	0.153846
P21472	rpsL (30S ribosomal protein)	Translation	15.2	2	2	0.2
P20282	rpsM (30S ribosomal protein 13)	Translation	13.8	2	2	up
P21475	rpsR (30S ribosomal protein S18)	Translation	9	2	2	up
P80866	sufC (Vegetative protein 296)	Transporter (iron, siderophore)	29	2	2	up
O31501	swrC (Swarming Motility protein)	Unknown	113.4	2	2	up
P13485	tagF (Teichoic acid poly(glycerol phosphate) polymerase)	Cell wall synthesis	88	2	4	up
P19669	tal (Transaldolase)	Metabolism (Carbon)	23	2	3	up
P80864	tpx (Thiol peroxidase)	Unknown	18.2	2	2	up
P39794	treP (PTS system trehalose-specific EIIBC component)	Metabolism (Carbon)	50	2	2	up
O34833	yceH (uncharacterized protein)	Unknown	41.6	2	2	1
P37518	ychF (Ribosome-binding ATPase)	Unknown	40	2	2	up
P94421	yclQ (Uncharacterized ABC transporter solute-binding protein)	Transporter (iron, siderophore)	34.8	2	2	up
P54617	ydjF (Phage shock protein A homolog)	Membrane protection	25.1	2	2	0.666667
O34629	yerH (Uncharacterized lipoprotein)	Unknown	44.5	2	2	up
O31567	yfiY (Probable siderophore-binding lipoprotein)	Transporter (iron, siderophore)	36.3	2	2	up
O34348	yfmC (Fe(3+)-citrate-binding protein)	Transporter (iron, siderophore)	35	2	2	up
O07516	yhaH (Uncharacterized Membrane protein)	Unknown	13.1	2	2	up
O34454	ykaA (UPF0111 protein)	Unknown	23.8	2	2	up
O34693	yloA, rqcH (acetoine/ butanediol dehydrogenase)	Translation	65.4	2	2	up
P54466	yqfA (UPF0365 protein)	Membrane dynamics	35.6	2	2	0.333333
P54530	yqiS (Probable phosphate butyryltransferase)	Metabolism (amino acids)	31.7	2	2	up
P28368	yvyD (Ribosome hibernation promotion factor)	Coping with stress	22	2	2	0.666667
P94356	yxkC (Uncharacterized protein)	Unknown	19.4	2	3	0.3
